# Supplementary material for: Predicting Poor Outcome of COVID-19 Patients on the Day of Admission with the COVID-19 Score
Source: Crit Care Res Pract. 2021 May 31;2021:5585291. doi: 10.1155/2021/5585291 (PMC8189812; doi:10.1155/2021/5585291)
Supplement: Supplementary Materials — Table S1: Univariate analysis of laboratory values for patients with and without the combined endpoint (death intubation, stage 3 AKI). Table S2: Excluded variables. Less than 70% of patients had a result on admission for these variables. [file 5585291.f1.zip]

Archive with 2 entries (2 files):
- 5585291.f1/Table S1 Univariate analysis.docx
- 5585291.f1/Table S2 Excluded variables. .docx
